# Supplementary material for: Applying Tandem Mass Spectral Libraries for Solving the Critical Assessment of Small Molecule Identification (CASMI) LC/MS Challenge 2012
Source: Metabolites. 2013 Apr 26;3(2):312–24. doi: 10.3390/metabo3020312 (PMC3901269; doi:10.3390/metabo3020312)
Supplement: Supplementary File 1 — Supplementary (ZIP, 21 KB) [file metabolites-03-00312-s001.zip]

Archive with 5 entries (4 files):
- metabolites-03-00312-supplementary/metabolites-03-00312-Table S1.xls
- metabolites-03-00312-supplementary/metabolites-03-00312-Table S2.xls
- metabolites-03-00312-supplementary/metabolites-03-00312-Table S3.xls
- metabolites-03-00312-supplementary/metabolites-03-00312-Table S4.xls
- metabolites-03-00312-supplementary/
