# Supplementary material for: Applying Tandem Mass Spectral Libraries for Solving the Critical Assessment of Small Molecule Identification (CASMI) LC/MS Challenge 2012
Source: Metabolites. 2013 Apr 26;3(2):312–24. doi: 10.3390/metabo3020312 (PMC3901269; doi:10.3390/metabo3020312)
Supplement: Supplementary File 1 — Supplementary (ZIP, 21 KB) [file metabolites-03-00312-s001.zip › metabolites-03-00312-supplementary/metabolites-03-00312-Table S1.xls]

## Sheet: Massbank
MassBank Search Settings
Date: 7.1.2013
Spectrum Search
Tolerance m/z: 0.3 unit
Cutoff Threshold: 5
MS Type: All
Positive
Challenge	Compound	m/z precursor ion	Instrument	CE	Matched compound	Accession	Score	m/z	Delta
1	Kanamycin A	485.245	QqTOF	10 eV	Kanamycin A	KO009014	0.733	485.245	-0.0001975
	Kanamycin A	485.245	QqTOF	20 eV	Kanamycin A	KO009015	0.874	485.245	-0.0001975
	Kanamycin A	485.245	QqTOF	30 eV	Kanamycin A	KO009015	0.773	485.245	-0.0001975
4	Escholtzine	324.125	QqTOF	10 eV	Lysergide	WA001256	0.796	324.207	-0.0818662
	Escholtzine	324.125	QqTOF	20 eV	Lysergide	WA001257	0.643	324.207	-0.0818662
	Escholtzine	324.125	QqTOF	30 eV	Noscapine	CO000309	0.646	414.155	-90.0296
5	Reticuline	330.171	QqTOF	10 eV	Paroxetine	WA001109	0.906	330.15	0.020873
	Reticuline	330.171	QqTOF	20 eV	Nitrendipine	WA002557	0.493	361.14	-30.9685
6	Rheadine	384.147	QqTOF	10 eV	Prazosin	KOX00855	0.645	384.167	-0.0195926
	Rheadine	384.147	QqTOF	20 eV	Palmatine	KOX00837	0.71	353.162	30.9849
	Rheadine	384.147	QqTOF	30 eV	Noscapine	CO000310	0.673	414.155	-30.0077
10	1-Aminoanthraquinone	224.071	Orbitrap	0.35	Ranitidine	KO009223	0.677	315.149	-91.0776
11	1-Pyrenemethanol	231.08	Orbitrap	0.35	Demexiptiline	WA002118	0.57	279.149	-48.0695
12	alpha-(o-Nitro-ptolylazo)acetoacetanilide	341.126	Orbitrap	0.35	D617	EA263710	0.31	291.207	49.9192
13	Benzyldiphenylphosphine oxide	293.11	Orbitrap	0.25	Phosphine oxide, diphenyl(phenylmethyl)-	UF011001	0.986	293.109	0.0005725
	Benzyldiphenylphosphine oxide	293.11	Orbitrap	0.45	Phosphine oxide, diphenyl(phenylmethyl)-	UF011003	0.995	293.109	0.0005725
	Benzyldiphenylphosphine oxide	293.11	Orbitrap	HCD 45	Phosphine oxide, diphenyl(phenylmethyl)-	UF011007	0.996	293.109	0.0005725
	Benzyldiphenylphosphine oxide	293.11	Orbitrap	HCD 75	Phosphine oxide, diphenyl(phenylmethyl)-	UF011009	0.967	293.109	0.0005725
14	1H-Benz[g]indole	168.08	Orbitrap	HCD 120	Carbazole	UF026312	0.807	168.081	-0.0005275
					1H-Benz[g]indole	UF011409	0.725	168.081	-0.0005275
	1H-Benz[g]indole	168.08	Orbitrap	HCD 180	Carbazole	UF026314	0.819	168.081	-0.0005275
					1H-Benz[g]indole	UF011413	0.801	168.081	-0.0005275
15	1-Isopropyl-5-methyl-1H-indole-2,3-dione	204.101	Orbitrap	HCD 120	1H-indole-2,3-dione, 5-methyl-1-(1-methylethyl)-	UF011512	0.968	204.102	-0.0005275
	1-Isopropyl-5-methyl-1H-indole-2,3-dione	204.101	Orbitrap	HCD 90	1H-indole-2,3-dione, 5-methyl-1-(1-methylethyl)-	UF011510	0.971	204.102	-0.0005275
16	1-[(4-Methoxyphenyl)amino}-1-oxo-2-propanyl 6-oxo-1-propyl-1,6-dihydro-3-pyridazinecarboxylate	155.045	Orbitrap	0.25	Sulfanilamide	KO003992	0.527	173.038	-17.9931
	1-[(4-Methoxyphenyl)amino}-1-oxo-2-propanyl 6-oxo-1-propyl-1,6-dihydro-3-pyridazinecarboxylate	360.153	Orbitrap	0.25	Sulfanilamide	KO003992	0.527	173.038	187.115
	1-[(4-Methoxyphenyl)amino}-1-oxo-2-propanyl 6-oxo-1-propyl-1,6-dihydro-3-pyridazinecarboxylate	170.096	Orbitrap	HCD 60	Spectinomycin	CO000404	0.095	333.166	-163.069
	1-[(4-Methoxyphenyl)amino}-1-oxo-2-propanyl 6-oxo-1-propyl-1,6-dihydro-3-pyridazinecarboxylate	360.153	Orbitrap	HCD 60	Spectinomycin	CO000404	0.095	333.166	26.9871
	1-[(4-Methoxyphenyl)amino}-1-oxo-2-propanyl 6-oxo-1-propyl-1,6-dihydro-3-pyridazinecarboxylate	155.045	Orbitrap	HCD 75	Phosphonoacetate	KOX00842	0.626	140.995	14.0501
	1-[(4-Methoxyphenyl)amino}-1-oxo-2-propanyl 6-oxo-1-propyl-1,6-dihydro-3-pyridazinecarboxylate	360.153	Orbitrap	HCD 75	Phosphonoacetate	KOX00842	0.626	140.995	219.158
	1-[(4-Methoxyphenyl)amino}-1-oxo-2-propanyl 6-oxo-1-propyl-1,6-dihydro-3-pyridazinecarboxylate	170.096	Orbitrap	HCD 75	Spectinomycin	CO000404	0.104	333.166	-163.069
	1-[(4-Methoxyphenyl)amino}-1-oxo-2-propanyl 6-oxo-1-propyl-1,6-dihydro-3-pyridazinecarboxylate	360.153	Orbitrap	HCD 75	Spectinomycin	CO000404	0.104	333.166	26.9871
	1-[(4-Methoxyphenyl)amino}-1-oxo-2-propanyl 6-oxo-1-propyl-1,6-dihydro-3-pyridazinecarboxylate	360.153	Orbitrap	in source CID	Climbazol	EA273910	0.405	293.105	67.0476
17	Nitrin	212.119	Orbitrap	0.35	4,4'-Methylene bis(o-chloroaniline)	KO003550	0.437	267.045	-54.9266
	Nitrin	212.119	Orbitrap	HCD 90	2,6-Lutidine	UF004514	0.63	108.081	104.038
