# Supplementary material for: Applying Tandem Mass Spectral Libraries for Solving the Critical Assessment of Small Molecule Identification (CASMI) LC/MS Challenge 2012
Source: Metabolites. 2013 Apr 26;3(2):312–24. doi: 10.3390/metabo3020312 (PMC3901269; doi:10.3390/metabo3020312)
Supplement: Supplementary File 1 — Supplementary (ZIP, 21 KB) [file metabolites-03-00312-s001.zip › metabolites-03-00312-supplementary/metabolites-03-00312-Table S2.xls]

## Sheet: NIST
NIST MS/MS 2012 Search Settings
NIST MS/MS 2012 - May 2012
NIST MS Search program 2.0g
Identity Search - MS/MS search
m/z tolerance: ±1.6 for precursor ions and ±0.8 for product ions
Ignore precursor
Automatic search mode
Challenge	Compound	m/z precursor ion	Instrument	CE	Matched compound	MF	RMF	Prob	m/z	Delta
1	Kanamycin A	485.245	QqTOF	10 eV	Kanamycin A	645	879	98.88	485.245	-0.0001975
	Kanamycin A	485.245	QqTOF	20 eV	Kanamycin A	501	833	98.81	485.245	-0.0001975
	Kanamycin A	485.245	QqTOF	30 eV	Kanamycin A	531	776	98.66	485.245	-0.0001975
4	Escholtzine	324.125	QqTOF	10 eV	L-Glutathione, reduced	18	497	57.93	308.091	16.0342
	Escholtzine	324.125	QqTOF	20 eV	L-Glutathione, reduced	142	387	55.59	308.091	16.0342
	Escholtzine	324.125	QqTOF	30 eV	N-Acetyl-D-galactosamine 4-sulfate	228	291	36.06	301.84	22.2853
5	Reticuline	330.171	QqTOF	10 eV	2-Hydroxyestrone 3-methyl ether, methyloxime	207	365	30.82	329	1.17102
	Reticuline	330.171	QqTOF	20 eV	Corticosterone	358	399	24.04	347.222	-17.0507
6	Rheadine	384.147	QqTOF	10 eV	Zipeprol	7	200	21.28	385.249	-1.10192
	Rheadine	384.147	QqTOF	20 eV	Scopoletin	69	259	16.87	193.049	191.098
	Rheadine	384.147	QqTOF	30 eV	Resorcinolnaphthalein	238	324	30.77	383.092	1.05525
10	1-Aminoanthraquinone	224.071	Orbitrap	0.35	Diethyl pyridine-2,4-dicarboxylate	39	321	6.49	224.092	-0.021157
11	1-Pyrenemethanol	231.08	Orbitrap	0.35	Val-Asn	0	75	50	232.129	-1.0494
12	alpha-(o-Nitro-ptolylazo)acetoacetanilide	341.126	Orbitrap	0.35	N-(-)-Jasmonoyl-(S)-methionine	63	385	25.16	342	-0.874
13	Benzyldiphenylphosphine oxide	293.11	Orbitrap	0.25	Dextroamphetamine	176	572	79.7	136	157.11
	Benzyldiphenylphosphine oxide	293.11	Orbitrap	0.45	Dextroamphetamine	192	553	80.88	136	157.11
	Benzyldiphenylphosphine oxide	293.11	Orbitrap	HCD 45	Dextroamphetamine	56	786	52.7	136	157.11
	Benzyldiphenylphosphine oxide	293.11	Orbitrap	HCD 75	Dextroamphetamine	9	855	21.48	136	157.11
14	1H-Benz[g]indole	168.08	Orbitrap	HCD 120	Norharmane	298	723	86.32	169.076	-0.9956
	1H-Benz[g]indole	168.08	Orbitrap	HCD 180	Norharmane	368	733	95.46	169.076	-0.9956
15	1-Isopropyl-5-methyl-1H-indole-2,3-dione	204.101	Orbitrap	HCD 120	L-Tryptophan, 5-hydroxy-	374	536	58.36	#REF!	#REF!
	1-Isopropyl-5-methyl-1H-indole-2,3-dione	204.101	Orbitrap	HCD 90	Fenozolone	355	520	33.46	205.098	-0.996174
16	1-[(4-Methoxyphenyl)amino}-1-oxo-2-propanyl 6-oxo-1-propyl-1,6-dihydro-3-pyridazinecarboxylate	155.045	Orbitrap	0.25	Gentisic acid	10	367	54.2	155.034	0.0111
	1-[(4-Methoxyphenyl)amino}-1-oxo-2-propanyl 6-oxo-1-propyl-1,6-dihydro-3-pyridazinecarboxylate	360.153	Orbitrap	0.25	Fenofibrate	6	179	13.23	361.121	-0.967723
	1-[(4-Methoxyphenyl)amino}-1-oxo-2-propanyl 6-oxo-1-propyl-1,6-dihydro-3-pyridazinecarboxylate	170.096	Orbitrap	HCD 60	N-(Phosphonomethyl)glycine	198	680	78.55	170	0.0964
	1-[(4-Methoxyphenyl)amino}-1-oxo-2-propanyl 6-oxo-1-propyl-1,6-dihydro-3-pyridazinecarboxylate	360.153	Orbitrap	HCD 60	Chlorfenvinphos	21	487	67.31	359	1.1529
	1-[(4-Methoxyphenyl)amino}-1-oxo-2-propanyl 6-oxo-1-propyl-1,6-dihydro-3-pyridazinecarboxylate	155.045	Orbitrap	HCD 75	Gentisic acid	44	266	15.68	155.034	0.0111
	1-[(4-Methoxyphenyl)amino}-1-oxo-2-propanyl 6-oxo-1-propyl-1,6-dihydro-3-pyridazinecarboxylate	360.153	Orbitrap	HCD 75	Asn-Ala-Arg	114	299	5.97	360.199	-0.0461
	1-[(4-Methoxyphenyl)amino}-1-oxo-2-propanyl 6-oxo-1-propyl-1,6-dihydro-3-pyridazinecarboxylate	170.096	Orbitrap	HCD 75	Diphenylamine	63	654	22.71	170	0.0964
	1-[(4-Methoxyphenyl)amino}-1-oxo-2-propanyl 6-oxo-1-propyl-1,6-dihydro-3-pyridazinecarboxylate	360.153	Orbitrap	HCD 75	Chlorfenvinphos	59	307	32.09	359	1.1529
	1-[(4-Methoxyphenyl)amino}-1-oxo-2-propanyl 6-oxo-1-propyl-1,6-dihydro-3-pyridazinecarboxylate	360.153	Orbitrap	in source CID	Chlorfenvinphos	225	424	70.81	359	1.1529
17	Nitrin	212.119	Orbitrap	0.35	Ile-Val	276	585	38.86	231.17	-19.0517
	Nitrin	212.119	Orbitrap	HCD 90	Methyldopa	323	495	43.76	212.092	0.0269
