# Supplementary material for: Applying Tandem Mass Spectral Libraries for Solving the Critical Assessment of Small Molecule Identification (CASMI) LC/MS Challenge 2012
Source: Metabolites. 2013 Apr 26;3(2):312–24. doi: 10.3390/metabo3020312 (PMC3901269; doi:10.3390/metabo3020312)
Supplement: Supplementary File 1 — Supplementary (ZIP, 21 KB) [file metabolites-03-00312-s001.zip › metabolites-03-00312-supplementary/metabolites-03-00312-Table S3.xls]

## Sheet: Metlin
METLIN Search Settings
Date: 9.1.2013
MSMS Spectrum Search
[M+H]+
Tolerance MSMS: 0.01 Da; 0.1 Da Challenge 17
Tolerance precursor: 100 ppm
Positive
Challenge	Compound	m/z precursor ion	Instrument	CE	Matched compound	METLIN ID	METLIN Score	precursor delta (ppm)
1	Kanamycin A	485.245	QqTOF	10 eV	Phe Arg Tyr	22300	8	11
	Kanamycin A	485.245	QqTOF	20 eV	Phe Arg Tyr	22300	10	11
	Kanamycin A	485.245	QqTOF	30 eV	Arg Phe Tyr	21102	13	11
4	Escholtzine	324.125	QqTOF	10 eV	Cys Met Ala	18892	63	64
	Escholtzine	324.125	QqTOF	20 eV	Phe Ser Ala	22575	42	93
	Escholtzine	324.125	QqTOF	30 eV	Gly Phe Thr	20785	52	93
5	Reticuline	330.171	QqTOF	10 eV	Asp Pro Val	22572	33	15
	Reticuline	330.171	QqTOF	20 eV	Leu Pro Thr	20245	33	95
6	Rheadine	384.147	QqTOF	10 eV	Ser Phe Met	17406	50	30
	Rheadine	384.147	QqTOF	20 eV	Thr Tyr Thr	22161	44	77
	Rheadine	384.147	QqTOF	30 eV	Phe Asp Cys	21567	51	65
10	1-Aminoanthraquinone	224.071	Orbitrap	0.35	-
11	1-Pyrenemethanol	231.08	Orbitrap	0.35	Benazthrone	44056	74	3
12	alpha-(o-Nitro-ptolylazo)acetoacetanilide	341.126	Orbitrap	0.35	Gln Gly His	17197	44	91
13	Benzyldiphenylphosphine oxide	293.11	Orbitrap	0.25	Tetrahydrotrimethylhispidin	44639	24	98
	Benzyldiphenylphosphine oxide	293.11	Orbitrap	0.45	Tetrahydrotrimethylhispidin	44639	22	98
	Benzyldiphenylphosphine oxide	293.11	Orbitrap	HCD 45	Tetrahydrotrimethylhispidin	44639	24	98
	Benzyldiphenylphosphine oxide	293.11	Orbitrap	HCD 75	Tetrahydrotrimethylhispidin	44639	25	98
14	1H-Benz[g]indole	168.08	Orbitrap	HCD 120	-
	1H-Benz[g]indole	168.08	Orbitrap	HCD 180	D-4-Hydroxyphenylglycine	34528	18	89
15	1-Isopropyl-5-methyl-1H-indole-2,3-dione	204.101	Orbitrap	HCD 120	Gln Gly	24027	31	18
	1-Isopropyl-5-methyl-1H-indole-2,3-dione	204.101	Orbitrap	HCD 90	Gln Gly	24027	29	18
16	1-[(4-Methoxyphenyl)amino}-1-oxo-2-propanyl 6-oxo-1-propyl-1,6-dihydro-3-pyridazinecarboxylate	155.045	Orbitrap	0.25	-
	1-[(4-Methoxyphenyl)amino}-1-oxo-2-propanyl 6-oxo-1-propyl-1,6-dihydro-3-pyridazinecarboxylate	360.153	Orbitrap	0.25	Val Asn Gln	21538	27	97
	1-[(4-Methoxyphenyl)amino}-1-oxo-2-propanyl 6-oxo-1-propyl-1,6-dihydro-3-pyridazinecarboxylate	170.096	Orbitrap	HCD 60	Pyridoxine (Vitamin B6)	2202	22	90
	1-[(4-Methoxyphenyl)amino}-1-oxo-2-propanyl 6-oxo-1-propyl-1,6-dihydro-3-pyridazinecarboxylate	360.153	Orbitrap	HCD 60	-
	1-[(4-Methoxyphenyl)amino}-1-oxo-2-propanyl 6-oxo-1-propyl-1,6-dihydro-3-pyridazinecarboxylate	155.045	Orbitrap	HCD 75	-
	1-[(4-Methoxyphenyl)amino}-1-oxo-2-propanyl 6-oxo-1-propyl-1,6-dihydro-3-pyridazinecarboxylate	360.153	Orbitrap	HCD 75	Asn Asn Ile	20695	28	97
	1-[(4-Methoxyphenyl)amino}-1-oxo-2-propanyl 6-oxo-1-propyl-1,6-dihydro-3-pyridazinecarboxylate	170.096	Orbitrap	HCD 75	Pyridoxine (Vitamin B6)	2202	22	90
	1-[(4-Methoxyphenyl)amino}-1-oxo-2-propanyl 6-oxo-1-propyl-1,6-dihydro-3-pyridazinecarboxylate	360.153	Orbitrap	HCD 75	-
	1-[(4-Methoxyphenyl)amino}-1-oxo-2-propanyl 6-oxo-1-propyl-1,6-dihydro-3-pyridazinecarboxylate	360.153	Orbitrap	in source CID	His Cys Thr	20638	32	54
17	Nitrin	212.119	Orbitrap	0.35	Methoxamine	1198	17	45
	Nitrin	212.119	Orbitrap	HCD 90	Metaproterenol	1176	18	45
