# Supplementary material for: Applying Tandem Mass Spectral Libraries for Solving the Critical Assessment of Small Molecule Identification (CASMI) LC/MS Challenge 2012
Source: Metabolites. 2013 Apr 26;3(2):312–24. doi: 10.3390/metabo3020312 (PMC3901269; doi:10.3390/metabo3020312)
Supplement: Supplementary File 1 — Supplementary (ZIP, 21 KB) [file metabolites-03-00312-s001.zip › metabolites-03-00312-supplementary/metabolites-03-00312-Table S4.xls]

## Sheet: Wiley Registry MSMS
Wiley Registry MS/MS Search Settings
Positive
MSforID Search
m/z tolerance: 0.01 (0.1 for 17)
Intenisty threshold: 0.05
Challenge	Compound	m/z precursor ion	Instrument	CE	Matched compound	ramp	m/z	Delta
1	Kanamycin A	485.245	QqTOF	10 eV	Tobramycin	72.03	468.267	16.9788
	Kanamycin A	485.245	QqTOF	20 eV	Tobramycin	68.43	468.267	16.9788
	Kanamycin A	485.245	QqTOF	30 eV	Tobramycin	65.85	468.267	16.9788
4	Escholtzine	324.125	QqTOF	10 eV	Propazine	38.92	230.117	94.0086
	Escholtzine	324.125	QqTOF	20 eV	Narcein	16.31	446.181	-122.056
	Escholtzine	324.125	QqTOF	30 eV	Narcein	48.04	446.181	-122.056
5	Reticuline	330.171	QqTOF	10 eV	Nisoldipine	21.84	389.171	-58.9998
	Reticuline	330.171	QqTOF	20 eV	Nybomycin	10.83	299.103	31.0683
6	Rheadine	384.147	QqTOF	10 eV	Candesartan	22.02	441.167	-57.0198
	Rheadine	384.147	QqTOF	20 eV	Candesartancilexetil	26.1	611.261	-227.114
	Rheadine	384.147	QqTOF	30 eV	Narcein	60.15	446.181	-62.0338
10	1-Aminoanthraquinone	224.071	Orbitrap	0.35	N-Phenylphthalimide	54.1	224.071	0.0004
					2-Aminoanthraquinone	45.6	224.071	0.0004
11	1-Pyrenemethanol	231.08	Orbitrap	0.35	Phenprocoumon	18.03	281.117	-50.0375
12	alpha-(o-Nitro-ptolylazo)acetoacetanilide	341.126	Orbitrap	0.35	Renytoline	11.13	297.139	43.9873
13	Benzyldiphenylphosphine oxide	293.11	Orbitrap	0.25	Coumatetralyl	58.02	293.117	-0.0076
	Benzyldiphenylphosphine oxide	293.11	Orbitrap	0.45	Coumatetralyl	38.98	293.117	-0.0076
	Benzyldiphenylphosphine oxide	293.11	Orbitrap	HCD 45	Coumatetralyl	6.94	293.117	-0.0076
	Benzyldiphenylphosphine oxide	293.11	Orbitrap	HCD 75	Coumatetralyl	7	293.117	-0.0076
14	1H-Benz[g]indole	168.08	Orbitrap	HCD 120	Naphazoline	16.73	211.123	-43.0426
	1H-Benz[g]indole	168.08	Orbitrap	HCD 180	Naphthaleneacetamide	11.19	186.091	-18.011
15	1-Isopropyl-5-methyl-1H-indole-2,3-dione	204.101	Orbitrap	HCD 120	Labetalol	10.89	329.186	-125.085
	1-Isopropyl-5-methyl-1H-indole-2,3-dione	204.101	Orbitrap	HCD 90	Labetalol	40.77	329.186	-125.085
16	1-[(4-Methoxyphenyl)amino}-1-oxo-2-propanyl 6-oxo-1-propyl-1,6-dihydro-3-pyridazinecarboxylate	155.045	Orbitrap	0.25	Haloperidol	23.74	376.147	-221.102
	1-[(4-Methoxyphenyl)amino}-1-oxo-2-propanyl 6-oxo-1-propyl-1,6-dihydro-3-pyridazinecarboxylate	360.153	Orbitrap	0.25	Haloperidol	18.61	376.147	-15.9946
	1-[(4-Methoxyphenyl)amino}-1-oxo-2-propanyl 6-oxo-1-propyl-1,6-dihydro-3-pyridazinecarboxylate	170.096	Orbitrap	HCD 60	Diphenylamine	45.55	170.096	-0.0001
	1-[(4-Methoxyphenyl)amino}-1-oxo-2-propanyl 6-oxo-1-propyl-1,6-dihydro-3-pyridazinecarboxylate	360.153	Orbitrap	HCD 60	Diphenylacetamide	28.14	212.107	148.046
	1-[(4-Methoxyphenyl)amino}-1-oxo-2-propanyl 6-oxo-1-propyl-1,6-dihydro-3-pyridazinecarboxylate	155.045	Orbitrap	HCD 75	Etomidate	20.06	245.129	-90.0835
	1-[(4-Methoxyphenyl)amino}-1-oxo-2-propanyl 6-oxo-1-propyl-1,6-dihydro-3-pyridazinecarboxylate	360.153	Orbitrap	HCD 75	Etomidate	18.71	245.129	115.024
	1-[(4-Methoxyphenyl)amino}-1-oxo-2-propanyl 6-oxo-1-propyl-1,6-dihydro-3-pyridazinecarboxylate	170.096	Orbitrap	HCD 75	Diphenylamine	45.6	170.096	-0.0001
	1-[(4-Methoxyphenyl)amino}-1-oxo-2-propanyl 6-oxo-1-propyl-1,6-dihydro-3-pyridazinecarboxylate	360.153	Orbitrap	HCD 75	Terbinafine	14.28	292.206	67.9469
	1-[(4-Methoxyphenyl)amino}-1-oxo-2-propanyl 6-oxo-1-propyl-1,6-dihydro-3-pyridazinecarboxylate	360.153	Orbitrap	in source CID	Ethacridine	4.4	254.129	106.024
17	Nitrin	212.119	Orbitrap	0.35	Ecgonine	12.74	186.113	26.0061
	Nitrin	212.119	Orbitrap	HCD 90	Mescaline	16.99	212.128	-0.0096
